# Supplementary material for: Dietary Variability Among Mountain Gorilla Groups Across Volcanoes National Park, Rwanda
Source: Ecol Evol. 2025 May 15;15(5):e71192. doi: 10.1002/ece3.71192 (PMC12081832; doi:10.1002/ece3.71192)
Supplement: Supplementary file 2 — Appendix S2. [file ECE3-15-e71192-s002.xlsx]

## Sheet: Sheet1
Food plant species	Accepted name	Family	Food part consumed	Virunga Massif	Bwindi Impenetrable National Park	Source of information
Acacia brevispica	Senegalia brevispica (Harms) Seigler & Ebinger	Fabaceae			X	Ganas et al 2004
Acacia mearnsii*	Acacia mearnsii*	Fabaceae	LV	X		field staff
Acacia mearnsii*	Acacia mearnsii*	Fabaceae	ST	X		field staff
Acacia mearnsii*	Acacia mearnsii*	Fabaceae	FL	X		field staff
Acacia mearnsii*	Acacia mearnsii*	Fabaceae	BK	X		field staff
Acacia melanoxylon	Acacia melanoxylon	Fabaceae	BK	X		field staff
Acacia melanoxylon	Acacia melanoxylon	Fabaceae	RT	X		field staff
Acacia melanoxylon	Acacia melanoxylon	Fabaceae	WD	X		field staff
Acalypha psilostachya	Acalypha psilostachya	Euphorbiaceae	LV	X		McNeilage 2001
Adenia gummifera	Adenia gummifera	Passifloraceae	LV		X	Rothman et al 2006
Aframomum angustifolium	Aframomum angustifolium	Zingiberaceae			X	Ganas et al 2004
Aframomum laurentii	Aframomum giganteum (Oliv. & D.Hanb.) K.Schum.	Zingiberaceae			X	Ganas et al 2004
Aframomum sanguinum	Aframomum angustifolium (Sonn.) K.Schum.	Zingiberaceae			X	Ganas et al 2004
Aframomum sp	Aframomum sp	Zingiberaceae	FR	X		Individual activities and behavior
Aframomum sp	Aframomum sp	Zingiberaceae	LV		X	Rothman et al 2006
Aframomum sp	Aframomum sp	Zingiberaceae	PI	X	X	Rothman et al 2006, Individual activities and behavior
Agrostris sp	Agrostris sp	Poaceae		X		Plumptre
Alchemilla johnstonii	Alchemilla johnstonii	Rosaceae		X		Plumptre
Alchemilla sp	Alchemilla sp	Rosaceae		X		Plumptre
Alchornea hirtella	Alchornea hirtella	Euphorbiaceae	LV		X	Rothman et al 2006
Allophyllus sp	Allophyllus sp	Sapindaceae			X	Ganas et al 2004
Allophylus abyssinicus	Allophylus abyssinicus	Sapindaceae	LV		X	Rothman et al 2006
Allophylus macrobotrys	Allophylus ferrugineus var. ferrugineus	Sapindaceae	FR		X	Rothman et al 2006
Allophylus macrobotrys	Allophylus ferrugineus var. ferrugineus	Sapindaceae	LV		X	Rothman et al 2006
Angraecum infundibulare	Angraecum infundibulare	Orchidaceae	LV		X	Rothman et al 2007
Anthriscus sylvestris	Anthriscus sylvestris	Apiaceae	ST	X		Watts 1984
Ants	Ants		All	X		McNeilage 2001
Basella alba	Basella alba	Basellaceae	FL	X		field staff
Basella alba	Basella alba	Basellaceae	ST	X		field staff
Basella alba	Basella alba	Basellaceae	LV	X	X	Individual activities and behavior, Rothman et al 2006, Vedder 1984, Ganas et al 2004, McNeilage 2001, Watts 1984
Begonia sp	Begonia sp	Begoniaceae	LV	X		field staff
Begonia sp	Begonia sp	Begoniaceae	ST	X		field staff
Begonia sp	Begonia sp	Begoniaceae	FL	X		field staff
Bersama abyssinica	Bersama abyssinica	Francoaceae	ST	X		field staff
Boehmeria cylindrica	Boehmeria cylindrica	Urticaceae	LV	X		field staff
Boehmeria macrocalyx*	Boehmeria macrocalyx*	Urticaceae	LV	X		field staff
Boehmeria macrophylla*	Boehmeria macrophylla*	Urticaceae	LV	X		field staff
Bolbitis sp	Bolbitis sp	Polypodiaceae	LV		X	Rothman et al 2006
Bridelia micrantha	Bridelia micrantha	Phyllanthaceae	LV		X	Rothman et al 2006, Ganas et al 2004
Brillantaisia arborescens	Brillantaisia pubescens T.Anderson ex Oliv.	Acanthaceae			X	Ganas et al 2004
Brillantaisia cisetricosa	Brillantaisia cicatricosa Lindau	Acanthaceae			X	Ganas et al 2004
Brillantaisia sp	Brillantaisia sp	Acanthaceae			X	Ganas et al 2004
Buddleja spp.*	Buddleja spp.*	Scrophulariaceae	LV	X		field staff
C. erythrorr.	Carex koestlinii Hochst. ex Steud.	Cyperaceae		X		Plumptre
Carapa grandiflora	Carapa grandiflora	Meliaceae	SS		X	Rothman et al 2006, Ganas et al 2004
Carapa grandiflora	Carapa grandiflora	Meliaceae	FR		X	Rothman et al 2006, Ganas et al 2004
Cardamine obliqua	Cardamine obliqua	Brassicaceae		X		Plumptre
Carduus afromontanus	Afrocarduus afromontanus (R.E.Fr.) N.Garcia, Moreyra & Susanna	Asteraceae	LV	X		Individual activities and behavior
Carduus afromontanus	Afrocarduus afromontanus (R.E.Fr.) N.Garcia, Moreyra & Susanna	Asteraceae	ST	X		Individual activities and behavior
Carduus afromontanus	Afrocarduus afromontanus (R.E.Fr.) N.Garcia, Moreyra & Susanna	Asteraceae	DFL	X		Individual activities and behavior
Carduus cirsium*	Cirsium dissectum (L.) Hill	Asteraceae	FL	X		field staff
Carduus cirsium*	Cirsium dissectum (L.) Hill	Asteraceae	ST	X		field staff
Carduus cirsium*	Cirsium dissectum (L.) Hill	Asteraceae	LV	X		field staff
Carduus cirsium*	Cirsium dissectum (L.) Hill	Asteraceae	RT	X		field staff
Carduus kikuyorum	Afrocarduus kikuyorum (R.E.Fr.) N.Garcia, Moreyra & Susanna	Asteraceae	FL	X		Watts 1984, McNeilage 2001
Carduus kikuyorum	Afrocarduus kikuyorum (R.E.Fr.) N.Garcia, Moreyra & Susanna	Asteraceae	ST	X		Watts 1984, McNeilage 2001
Carduus kikuyorum	Afrocarduus kikuyorum (R.E.Fr.) N.Garcia, Moreyra & Susanna	Asteraceae	LV	X		Watts 1984, McNeilage 2001
Carduus kikuyorum	Afrocarduus kikuyorum (R.E.Fr.) N.Garcia, Moreyra & Susanna	Asteraceae	RT	X		Watts 1984, McNeilage 2001
Carduus leptacanthus	Afrocarduus leptacanthus (Fresen.) N.Garcia, Moreyra & Susanna	Asteraceae	LV	X		Vedder 1984, McNeilage 2001
Carduus leptacanthus	Afrocarduus leptacanthus (Fresen.) N.Garcia, Moreyra & Susanna	Asteraceae	FL	X		Vedder 1984, McNeilage 2001
Carduus leptacanthus	Afrocarduus leptacanthus (Fresen.) N.Garcia, Moreyra & Susanna	Asteraceae	ST	X		McNeilage 2001
Carduus leptacanthus	Afrocarduus leptacanthus (Fresen.) N.Garcia, Moreyra & Susanna	Asteraceae	RT	X		McNeilage 2001
Carduus leptacanthus	Afrocarduus leptacanthus (Fresen.) N.Garcia, Moreyra & Susanna	Asteraceae			X	Ganas et al 2004
Carduus nyassanus	Afrocarduus nyassanus (S.Moore) N.Garcia, Moreyra & Susanna	Asteraceae	LV	X		Vedder 1984, Watts 1984, McNeilage 2001
Carduus nyassanus	Afrocarduus nyassanus (S.Moore) N.Garcia, Moreyra & Susanna	Asteraceae	ST	X		Vedder 1984, Watts 1984, McNeilage 2001
Carduus nyassanus	Afrocarduus nyassanus (S.Moore) N.Garcia, Moreyra & Susanna	Asteraceae	FL	X		Vedder 1984, Watts 1984, McNeilage 2001
Carduus nyassanus	Afrocarduus nyassanus (S.Moore) N.Garcia, Moreyra & Susanna	Asteraceae	RT	X		Watts 1984, McNeilage 2001
Carduus nyassanus	Afrocarduus nyassanus (S.Moore) N.Garcia, Moreyra & Susanna	Asteraceae		X	X	Ganas et al 2004, Plumptre
Carduus sp	Carduus sp	Asteraceae	LV		X	Rothman et al 2006
Carduus sp	Carduus sp	Asteraceae			X	Ganas et al 2004
Carex bequaertii	Carex bequaertii	Cyperaceae	LV	X		McNeilage 2001, Watts 1984
Carex bequaertii	Carex bequaertii	Cyperaceae	FL*	X		McNeilage 2001, Watts 1984
Carex bequaertii	Carex bequaertii	Cyperaceae	SD	X		Watts 1984
Carex bequaertii	Carex bequaertii	Cyperaceae		X	X	Ganas et al 2004, Plumptre
Carex johnstonii	Carex johnstonii	Cyperaceae	LV	X		field staff
Carex johnstonii*	Carex johnstonii*	Cyperaceae	(IN)FL	X		field staff
Carex simensis	Carex simensis	Cyperaceae		X		Plumptre
Carex sp	Carex sp	Cyperaceae	SD	X		Watts 1984
Carpodinus glabra	Landolphia glabra (Pierre ex Stapf) Pichon	Apocynaceae	LV		X	Rothman et al 2006
Carpodinus glabra	Landolphia glabra (Pierre ex Stapf) Pichon	Apocynaceae	ST		X	Rothman et al 2006
Cassine aethiopica	Mystroxylon aethiopicum (Thunb.) Loes.	Celastraceae			X	Ganas et al 2004
Cerastiun sp.	Cerastiun sp.	Caryophyllaceae		X		Plumptre (Thesis)
Chrysophyllum gorungosanum	Gambeya gorungosana (Engl.) Liben	Sapotaceae	DW		X	Rothman et al 2006
Chrysophyllum sp	Chrysophyllum sp	Sapotaceae			X	Ganas et al 2004
Cineraria deltoidea	Cineraria deltoidea	Asteraceae	LV	X		McNeilage 2001
Cineraria deltoidea	Cineraria deltoidea	Asteraceae	ST	X		McNeilage 2001
Cissampelos mucronata	Cissampelos mucronata	Menispermaceae			X	Ganas et al 2004
Clematis simensis	Clematis simensis	Ranunculaceae	BK	X		field staff
Clematis simensis	Clematis simensis	Ranunculaceae	PI	X		field staff
Clematis simensis	Clematis simensis	Ranunculaceae	LV	X		field staff, McNeilage 2001
Clematis sp	Clematis sp	Ranunculaceae	LV		X	Rothman et al 2006
Clerodendron johnstonii	Clerodendron johnstonii	Lamiaceae	LV	X		McNeilage 2001
Clitandra cymulosa	Clitandra cymulosa	Apocynaceae			X	Ganas et al 2004
Clutia abyssinica	Clutia abyssinica	Peraceae	LV		X	Rothman et al 2006
Coccinia mildbraedii	Coccinia mildbraedii	Cucurbitaceae	FR	X		McNeilage 2001
Coccinia mildbraedii	Coccinia mildbraedii	Cucurbitaceae	LV	X		McNeilage 2001
Coccinia sp	Coccinia sp	Cucurbitaceae	FR		X	Rothman et al 2006
Coccinia sp	Coccinia sp	Cucurbitaceae	LV		X	Rothman et al 2006
Cola bracteata	Cola congolana var. congolana	Malvaceae	BK		X	Rothman et al 2006
Cola bracteata	Cola congolana var. congolana	Malvaceae	FR		X	Rothman et al 2006
Commelina capitata	Commelina capitata	Commelinaceae			X	Ganas et al 2004
Crassocephalum bojeri	Solanecio angulatus (Vahl) C.Jeffrey	Asteraceae	LV	X		Individual activities and behavior
Crassocephalum ducis-aprutii	Crassocephalum ducis-aprutii	Asteraceae	LV	X		field staff, McNeilage 2001, Plumptre
Crassocephalum ducis-aprutii	Crassocephalum ducis-aprutii	Asteraceae	ST	X		McNeilage 2001, Plumptre
Crassocephalum ducis-aprutii	Crassocephalum ducis-aprutii	Asteraceae	RT	X		McNeilage 2001, Plumptre
Crassocephalum ducis-aprutii	Crassocephalum ducis-aprutii	Asteraceae	LD	X		McNeilage 2001, Plumptre
Crassocephalum mannii	Solanecio mannii (Hook.f.) C.Jeffrey	Asteraceae	FL		X	Rothman et al 2006
Crassocephalum rubens	Crassocephalum rubens	Asteraceae	LV		X	Rothman et al 2006
Crassocephalum rubens	Crassocephalum rubens	Asteraceae	PI		X	Rothman et al 2007
Cupressus sp	Cupressus sp	Cupressaceae	BK	X		field staff
Cyathea deckenii	Alsophila deckenii (Kuhn & Decken) R.M.Tryon	Cyatheaaceae	PI	X	X	Individual activities and behavior
Cyathea deckenii	Alsophila deckenii (Kuhn & Decken) R.M.Tryon	Cyatheaaceae	LV	X	X	Individual activities and behavior
Cyathea manniana	Alsophila manniana (Hook.) R.M.Tryon	Cyatheaaceae	PI		X	Rothman et al 2006, Ganas et al 2004
Cyathula sp	Achyranthes L.	Amaranthaceae			X	Ganas et al 2004
Cynoglossum amplifolium	Cynoglossum amplifolium	Boraginaceae	ST	X		Individual activities and behavior
Cynoglossum amplifolium	Cynoglossum amplifolium	Boraginaceae	LV*	X		Vedder 1984, Individual activities behavoir
Cynoglossum amplifolium	Cynoglossum amplifolium	Boraginaceae	RT	X		Vedder 1984, Individual activities behavoir
Cynoglossum geometricum	Cynoglossum coeruleum var. mannii (Baker & C.H.Wright) Verdc.	Boraginaceae	RT	X		Individual activities and behavior
Cynoglossum lanceolatum	Cynoglossum lanceolatum	Boraginaceae	ST	X		Watts 1984, McNeilage 2001
Cynoglossum lanceolatum	Cynoglossum lanceolatum	Boraginaceae	RT	X		Watts 1984, McNeilage 2001
Cynoglossum lanceolatum	Cynoglossum lanceolatum	Boraginaceae	PI*	X		Watts 1984, McNeilage 2001
Cynoglossum sp	Cynoglossum sp	Boraginaceae		X		Individual activities and behavior
Cynora ruwenzoriensis	Afrocarduus ruwenzoriensis (S.Moore) N.Garcia, Moreyra & Susanna	Asteraceae	LV	X		Watts 1984
Cyperus brevifolius*	Cyperus brevifolius*	Cyperaceae	FL	X		field staff
Cyperus brevifolius*	Cyperus brevifolius*	Cyperaceae	LV	X		field staff
Cyperus brevifolius*	Cyperus brevifolius*	Cyperaceae	RT	X		field staff
Cyperus karisimbiensis	Cyperus karisimbiensis	Cyperaceae	LV	X		field staff
Cyperus karisimbiensis	Cyperus karisimbiensis	Cyperaceae	FL	X		field staff
Cyperus latifolius	Cyperus latifolius	Cyperaceae			X	Ganas et al 2004
Cyperus mannii	Cyperus mannii	Cyperaceae	FL	X		Vedder 1984, McNeilage 2001, Watts 1984
Cyperus mannii	Cyperus mannii	Cyperaceae	LB	X		McNeilage 2001, Watts 1984
Cyperus mannii	Cyperus mannii	Cyperaceae	LV	X		McNeilage 2001, Watts 1984
Cyperus renschii	Cyperus renschii	Cyperaceae	BS		X	Rothman et al 2006
Cyphostemma bambuseti	Cyphostemma bambuseti	Vitaceae			X	Ganas et al 2004
Dendrosenecio erici-rosenii	Dendrosenecio erici-rosenii	Asteraceae	PI	X		field staff
Dendrosenecio erici-rosenii	Dendrosenecio erici-rosenii	Asteraceae	RT	X		field staff
Dendrosenecio erici-rosenii	Dendrosenecio erici-rosenii	Asteraceae	LD*	X		field staff
Desmodium repandum	Hylodesmum repandum (Vahl) H.Ohashi & R.R.Mill	Fabaceae	PE		X	Rothman et al 2006
Desmodium repandum	Hylodesmum repandum (Vahl) H.Ohashi & R.R.Mill	Fabaceae	LV		X	Rothman et al 2006
Desmodium repandum*	Hylodesmum repandum (Vahl) H.Ohashi & R.R.Mill	Fabaceae	LV	X		field staff
Dioscorea sp	Dioscorea sp	Discoreraceae	LV		X	Rothman et al 2006
Discopodium penninervium	Discopodium penninervium	Solanaceae	PI	X		McNeilage 2001
Discopodium penninervium	Discopodium penninervium	Solanaceae	FR	X		McNeilage 2001
Discopodium penninervium	Discopodium penninervium	Solanaceae	LV	X		McNeilage 2001
Discopodium penninervium	Discopodium penninervium	Solanaceae	ST*	X		McNeilage 2001
Discopodium penninervium	Discopodium penninervium	Solanaceae	WD*	X		McNeilage 2001
Discopodium penninervium	Discopodium penninervium	Solanaceae			X	Ganas et al 2004
Dombeya goetzenii	Dombeya torrida subsp. torrida	Malvaceae	BK	X	X	McNeilage 2001, Rothman et al 2006
Dombeya goetzenii	Dombeya torrida subsp. torrida	Malvaceae	LV	X	X	McNeilage 2001, Rothman et al 2006
Dombeya goetzenii	Dombeya torrida subsp. torrida	Malvaceae	FL	X	X	McNeilage 2001, Rothman et al 2006
Dombeya goetzenii	Dombeya torrida subsp. torrida	Malvaceae	SAP*	X	X	McNeilage 2001, Rothman et al 2006
Dombeya goetzenii	Dombeya torrida subsp. torrida	Malvaceae	WD*	X	X	McNeilage 2001, Rothman et al 2006
Dovyalis macrocalyx (Oliv.) Warb.	Dovyalis macrocalyx (Oliv.) Warb.	Salicaeae	LV	X		field staff
Dovyalis macrocalyx (Oliv.) Warb.	Dovyalis macrocalyx (Oliv.) Warb.	Salicaeae	FR	X		field staff
Dracaena afromontana	Dracaena afromontana	Asparagaceae	FR	X		field staff
Dracaena afromontana	Dracaena afromontana	Asparagaceae	LV*	X		field staff
Droguetia iners	Droguetia iners	Urticaceae	ST	X	X	Vedder 1984, McNeilage 2001, Watts 1984, Individual activities behavior
Droguetia iners	Droguetia iners	Urticaceae	LV	X	X	Vedder 1984, McNeilage 2001, Watts 1984, Individual activities behavior
Droguetia iners	Droguetia iners	Urticaceae		X	X	Ganas et al 2004, Plumptre (Thesis)
Drypetes sp	Drypetes sp	Putranjivaceae		X	X	Ganas et al 2004
Dung	Dung		All	X		Watts 1984
Echinops hoehnelii	Echinops hoehnelii	Asteraceae	RT	X		field staff
Echinops hoehnelii	Echinops hoehnelii	Asteraceae	LV	X		field staff
Echinops hoehnelii	Echinops hoehnelii	Asteraceae	FL	X		McNeilage 2001
Echinops sp	Echinops sp	Asteraceae		X		Plumptre (Thesis)
Elatostema welwitschii	Elatostema welwitschii	Urticaceae			X	Ganas et al 2004
Englerina sp	Englerina sp	Loranthaceae	LV	X		field staff
Englerina sp*	Englerina sp*	Loranthaceae	ST	X		field staff
Englerina woodfordioides	Englerina woodfordioides	Loranthaceae	LV	X	X	Watts 1984, Rothman et al 2006
Englerina woodfordioides	Englerina woodfordioides	Loranthaceae	ST		X	Rothman et al 2006
Ensete ventricosum	Ensete ventricosum	Musaceae	PI		X	Rothman et al 2006
Ensete ventricosum	Ensete ventricosum	Musaceae	IB		X	Rothman et al 2006
Eucalyptus sp	Eucalyptus sp	Myrtaceae	SAP*	X		field staff
Eucalyptus sp	Eucalyptus sp	Myrtaceae	BK	X		field staff
Eucalyptus sp	Eucalyptus sp	Myrtaceae	WD*	X		field staff
Eucalyptus sp	Eucalyptus sp	Myrtaceae			X	Ganas et al 2004
Euphorbia schimperiana*	Euphorbia schimperiana var. schimperiana	Euphorbiaceae	ST	X		field staff
Euphorbia schimperiana*	Euphorbia schimperiana var. schimperiana	Euphorbiaceae	LV	X		field staff
F. Schimper (Festuca schimperiana)	Festuca abyssinica	Poaceae		X		Plumptre
Fern	Fern		PI	X		field staff
Fern	Fern		RT	X		field staff
Fern	Fern			X		Plumptre
Festuca engleri	Pseudobromus engleri (Pilg.) Clayton	Poaceae	LV	X		field staff
Festuca engleri	Pseudobromus engleri (Pilg.) Clayton	Poaceae		X		Plumptre
Ficalhoa sp	Ficalhoa sp	Sladeniaceae	DW		X	Rothman et al 2006
Ficus asperifolia	Ficus asperifolia	Moraceae	BK		X	Rothman et al 2006, Ganas et al 2004
Ficus asperifolia	Ficus asperifolia	Moraceae	LV		X	Rothman et al 2006, Ganas et al 2004
Ficus exasperata	Ficus exasperata	Moraceae	BK		X	Rothman et al 2006
Ficus exasperata	Ficus exasperata	Moraceae	LV		X	Rothman et al 2006
Ficus natalensis	Ficus natalensis	Moraceae	LV		X	Rothman et al 2006
Ficus natalensis	Ficus natalensis	Moraceae	BK		X	Rothman et al 2006
Ficus natalensis	Ficus natalensis	Moraceae	FR		X	Rothman et al 2006
Ficus sp	Ficus sp	Moraceae	LV		X	Rothman et al 2006
Ficus sp	Ficus sp	Moraceae	BK		X	Rothman et al 2006
Ficus sp. #1	Ficus sp. #1	Moraceae			X	Ganas et al 2004
Ficus sp. #2	Ficus sp. #2	Moraceae			X	Ganas et al 2004
Ficus sp. #3	Ficus sp. #3	Moraceae			X	Ganas et al 2004
Fleurya ovalifolia	Laportea ovalifolia (Schumach. & Thonn.)	Urticaceae	ST		X	Individual activities and behavior
Fleurya ovalifolia	Laportea ovalifolia (Schumach. & Thonn.)	Urticaceae	BK		X	Individual activities and behavior
Fleurya ovalifolia	Laportea ovalifolia (Schumach. & Thonn.)	Urticaceae	LV		X	Individual activities and behavior
Fungi	Fungi		FU	X		Individual activities and behavior, McNeilage 2001, Watts 1984
Galiniera coffeoides	Galiniera saxifraga (Hochst.) Bridson	Rubiaceae	LV	X	X	Individual activities and behavior, Ganas et al 2004, Rothman et al 2006, McNeilage 2001
Galiniera coffeoides	Galiniera saxifraga (Hochst.) Bridson	Rubiaceae	FR		X	Rothman et al 2006
Galiniera coffeoides	Galiniera saxifraga (Hochst.) Bridson	Rubiaceae	ST	X		McNeilage 2001
Galiniera saxifraga	Galiniera saxifraga (Hochst.) Bridson	Rubiaceae	FR	X		field staff
Galiniera saxifraga	Galiniera saxifraga (Hochst.) Bridson	Rubiaceae	SR	X		field staff
Galium ruwenzoriense (Cortesi) Ehrend.	Galium ruwenzoriense (Cortesi) Ehrend.	Rubiaceae	Whole	X		Vedder 1984
Galium ruwenzoriense (Cortesi) Ehrend.	Galium ruwenzoriense (Cortesi) Ehrend.	Rubiaceae	LV	X		Watts 1984, Vedder 1984
Galium ruwenzoriense (Cortesi) Ehrend.	Galium ruwenzoriense (Cortesi) Ehrend.	Rubiaceae	ST	X		Watts 1984, Vedder 1984
Galium simense	Galium acrophyum Hochst. ex Chiov.	Rubiaceae	Whole	X		Individual activities and behavior
Galium sp	Galium sp	Rubiaceae			X	Ganas et al 2004
Galium sp	Galium sp	Rubiaceae	LS	X		Ganas et al 2004, Plumptre
Galium sp	Galium sp	Rubiaceae	CU	X		Ganas et al 2004, Plumptre
Ganoderma australe	Ganoderma australe (Fr.) Pat.	Polyporaceae	Whole		X	Rothman et al 2006
Geranium aculeolatum	Geranium aculeolatum	Geraniaceae	LV	X		McNeilage 2001
Geranium sp	Geranium sp	Geraniaceae		X		Plumptre
Girardinia bullosa	Girardinia bullosa	Urticaceae	ST	X		field staff
Girardinia bullosa	Girardinia bullosa	Urticaceae	RT	X		field staff
Girardinia bullosa	Girardinia bullosa	Urticaceae		X		Plumptre
Girardinia diversifolia*	Girardinia diversifolia*	Urticaceae	RT	X		field staff
Girardinia diversifolia*	Girardinia diversifolia*	Urticaceae	ST	X		field staff
Gouania longispicata	Gouania longispicata	Rhamnaceae	LV		X	Rothman et al 2006
Grewia pubescens	Grewia pubescens	Malvaceae			X	Ganas et al 2004
Gynura ruwenzoriensis	Gynura scandens O.Hoffm.	Asteraceae		X		Plumptre
Gynura ruwenzoriensis	Gynura scandens O.Hoffm.	Asteraceae	LV	X		Vedder 1984
Gynura scandens	Gynura scandens	Asteraceae	LV	X		McNeilage 2001
Hagenia abyssinica	Hagenia abyssinica	Rosaceae	DW	X		McNeilage 2001, Watts 1984
Hagenia abyssinica	Hagenia abyssinica	Rosaceae	PI	X		McNeilage 2001, Watts 1984
Hagenia abyssinica	Hagenia abyssinica	Rosaceae	BK	X		McNeilage 2001, Watts 1984
Hagenia abyssinica	Hagenia abyssinica	Rosaceae	DB	X		Individual activities and behavior
Halopegia azuera	Halopegia azuera	Maranthaceae			X	Ganas et al 2004
Harungana madagascariensis	Harungana madagascariensis	Hypericaceae	FR		X	Rothman et al 2006, Ganas et al 2004
Haumania liebrechtsiana	Haumania liebrechtsiana	Maranthaceae			X	Ganas et al 2004
Helichrysum foetidum	Helichrysum foetidum	Asteraceae	LV	X		Vedder 1984, Watts 1984
Helichrysum formosissimum	Helichrysum formosissimum	Asteraceae	LV	X		McNeilage 2001, Watts 1984, Vedder 1984
Helichrysum formosissimum	Helichrysum formosissimum	Asteraceae	RT	X		field staff
Helichrysum formosissimum	Helichrysum formosissimum	Asteraceae	PI	X		field staff
Helichrysum formosissimum	Helichrysum formosissimum	Asteraceae	FL	X		Watts 1984
Helichrysum globosum	Helichrysum globosum	Asteraceae		X		Plumptre
Helichrysum leptacanthus*	Conyza stricta Willd.	Asteraceae	LV	X		field staff
Helichrysum maranguense	Helichrysum maranguense	Asteraceae	LV	X		McNeilage 2001
Helichrysum sp	Helichrysum sp	Asteraceae	LV	X	X	Individual activities and behavior, Rothman et al 2006, McNeilage 2001, Watts 1984
Helichrysum sp	Helichrysum sp	Asteraceae	FL	X		Watts 1984
Hydroctyle sp	Hydroctyle sp	Araliaceae		X		Plumptre
Hypericum peplidifolium	Hypericum peplidifolium	Hypericaceae		X		Plumptre
Hypericum peplidifolium	Hypericum peplidifolium	Hypericaceae	BK	X		field staff
Hypericum peplidifolium	Hypericum peplidifolium	Hypericaceae	LV	X		field staff
Hypericum revolutum	Hypericum revolutum	Hypericaceae	DW	X		McNeilage 2001, Watts 1984
Hypericum revolutum	Hypericum revolutum	Hypericaceae	BK	X		McNeilage 2001, Watts 1984
Hypericum revolutum	Hypericum revolutum	Hypericaceae	BR	X		McNeilage 2001, Watts 1984
Hypericum revolutum	Hypericum revolutum	Hypericaceae	TW	X		McNeilage 2001, Watts 1984
Hypericum revolutum	Hypericum revolutum	Hypericaceae	LV*	X		McNeilage 2001, Watts 1984
Hypericum sp	Hypericum sp	Hypericaceae	DW	X		Individual activities and behavior, Plumptre
Hypericum sp	Hypericum sp	Hypericaceae	BK	X		Individual activities and behavior, Plumptre
Hypolepis sparsisora	Hypolepis sparsisora	Dennstaedtiaceae	BK	X		field staff
Hypolepis sparsisora	Hypolepis sparsisora	Dennstaedtiaceae	LV	X		field staff
Hypolepis sparsisora	Hypolepis sparsisora	Dennstaedtiaceae	RT	X		field staff
Hypolepis sparsisora	Hypolepis sparsisora	Dennstaedtiaceae	WD	X		field staff
Impatiens burtonii	Impatiens burtonii	Balsaminaceae	ST	X		Watts 1984
Impatiens burtonii	Impatiens burtonii	Balsaminaceae	DL	X		Watts 1984
Impatiens niamniamensis	Impatiens niamniamensis	Balsaminaceae			X	Ganas et al 2004
Impatiens sp	Impatiens sp	Balsaminaceae		X		Plumptre
Ipomoea involucrata	Ipomoea involucrata	Convolvulaceae	ST		X	Rothman et al 2006
Ipomoea involucrata	Ipomoea involucrata	Convolvulaceae	LV		X	Rothman et al 2006
Ipomoea involucrata	Ipomoea involucrata	Convolvulaceae	FL		X	Rothman et al 2006
Ipomoea involucrata	Ipomoea involucrata	Convolvulaceae	PI*		X	Rothman et al 2007
Ipomoea sp	Ipomoea sp	Convolvulaceae			X	Ganas et al 2004
Ipomoea wightii	Ipomoea wightii	Convolvulaceae	LV		X	Rothman et al 2006, Ganas et al 2004
Juniperus procera*	Juniperus procera*	Cupressaceae	BK	X		field staff
Justicia glabra	Justicia scandens Vahl	Acanthaceae	LV		X	Rothman et al 2006
Kniphofia bequaertii*	Kniphofia bequaertii*	Asphoderaceae	ST	X		field staff
Kosteletzkya grantii	Kosteletzkya grantii	Malvaceae	LV		X	Rothman et al 2006, Ganas et al 2004
Lactuca attenuata	Lactuca attenuata	Asteraceae	LV	X		Vedder 1984, Watts 1984
Lactuca attenuata	Lactuca attenuata	Asteraceae			X	Ganas et al 2004
Lactuca glandulifera	Lactuca glandulifera	Asteraceae	LV	X		McNeilage 2001
Lactuca sp	Lactuca sp	Asteraceae	All	X		field staff
Lagenaria abyssinica	Lagenaria abyssinica	Cucurbitaceae	LV	X		McNeilage 2001
Lagenaria abyssinica	Lagenaria abyssinica	Cucurbitaceae	FR	X		field staff
Landolphia buchananii	Landolphia buchananii	Urticaceae			X	Ganas et al 2004
Laportea aestuans	Laportea aestuans	Urticaceae	PI		X	Rothman et al 2006, Ganas et al 2004
Laportea alatipes	Laportea alatipes	Urticaceae	PI	X		Individual activities and behavior
Laportea alatipes	Laportea alatipes	Urticaceae	FL	X		Individual activities and behavior
Laportea alatipes	Laportea alatipes	Urticaceae	LV	X		Vedder 1984, Individual activities and behavior, McNeilage 2001, Watts 1984
Laportea alatipes	Laportea alatipes	Urticaceae	ST	X		Vedder 1984, Individual activities and behavior, McNeilage 2001, Watts 1984
Laportea alatipes	Laportea alatipes	Urticaceae	RT	X		McNeilage 2001, Watts 1984
Laportea alatipes	Laportea alatipes	Urticaceae		X	X	Ganas et al 2004, Plumptre
Laportea mooreana	Laportea mooreana	Urticaceae			X	Ganas et al 2004
Leonotis nepetifolia	Leonotis nepetifolia	Lamiaceae	LV		X	Rothman et al 2006
Leplaea mayombensis	Leplaea mayombensis	Meliaceae	FR		X	Ganas et al 2004
Lichen	Lichen			X		Plumptre
Lobelia giberroa	Lobelia giberroa	Campanulaceae	ST	X		Individual activities and behavior, McNeilage 2001, Plumptre
Lobelia giberroa	Lobelia giberroa	Campanulaceae	PI	X		Individual activities and behavior, McNeilage 2001, Plumptre
Lobelia giberroa	Lobelia giberroa	Campanulaceae	DST	X		Individual activities and behavior, McNeilage 2001, Plumptre
Lobelia giberroa	Lobelia giberroa	Campanulaceae	RT	X		Individual activities and behavior, McNeilage 2001, Plumptre
Lobelia lanuriensis	Lobelia stuhlmannii Schweinf. ex Stuhlmann	Campanulaceae	RE	X		Vedder 1984
Lobelia stuhlmannii	Lobelia stuhlmannii	Campanulaceae	LV	X		McNeilage 2001
Lobelia stuhlmannii	Lobelia stuhlmannii	Campanulaceae	PI	X		McNeilage 2001
Lobelia stuhlmannii	Lobelia stuhlmannii	Campanulaceae	RT	X		McNeilage 2001
Lobelia stuhlmannii	Lobelia stuhlmannii	Campanulaceae	BK	X		McNeilage 2001
Lobelia stuhlmannii	Lobelia stuhlmannii	Campanulaceae			X	Ganas et al 2004
Lobelia wollastonii	Lobelia wollastonii	Campanulaceae	RT	X		Individual activities and behavior
Lobelia wollastonii	Lobelia wollastonii	Campanulaceae	ST	X		Individual activities and behavior
Lobelia wollastonii	Lobelia wollastonii	Campanulaceae	PI	X		Individual activities and behavior
Lobelia wollastonii	Lobelia wollastonii	Campanulaceae	BK*	X		Individual activities and behavior
Luzula sp	Luzula sp	Juncaceae		X		Plumptre
Maesa lanceolata	Maesa latifolia A.DC.	Primulaceae	DW	X		field staff
Maesa lanceolata	Maesa latifolia A.DC.	Primulaceae	FR		X	Rothman et al 2006, Ganas et al 2004
Maesa lanceolata	Maesa latifolia A.DC.	Primulaceae	BK		X	Rothman et al 2006, Ganas et al 2004
Maesa lanceolata	Maesa latifolia A.DC.	Primulaceae	ST		X	Rothman et al 2006, Ganas et al 2004
Maesa lanceolata	Maesa latifolia A.DC.	Primulaceae	LV		X	Rothman et al 2006, Ganas et al 2004
Maesa lanceolata	Maesa latifolia A.DC.	Primulaceae	PI		X	Rothman et al 2006, Ganas et al 2004
Marantochloa leucantha	Marantochloa leucantha	Maranthaceae			X	Ganas et al 2004
Mariscus sp	Cyperus L.	Cyperaceae		X		Plumptre
Maytenus acuminata	Maytenus acuminata	Celastraceae	DW	X	X	Rothman et al 2006
Maytenus acuminata	Maytenus acuminata	Celastraceae	LV	X	X	Rothman et al 2006
Maytenus acuminata	Maytenus acuminata	Celastraceae	ST	X	X	Rothman et al 2006
Maytenus acuminata	Maytenus acuminata	Celastraceae	RT	X	X	Rothman et al 2006
Megaphrynium macrostachyum	Megaphrynium macrostachyum	Maranthaceae			X	Ganas et al 2004
Mentha L.	Mentha L.	Lamiaceae		X		Plumptre
Mikania capensis	Mikania chenopodiifolia Willd.	Asteraceae	FL	X		field staff
Mikania capensis	Mikania chenopodiifolia Willd.	Asteraceae	LV	X		McNeilage 2001
Mikania capensis	Mikania chenopodiifolia Willd.	Asteraceae	BK	X		McNeilage 2001
Mikania cordata	Mikania cordata	Asteraceae	BK		X	Individual activities and behavior
Mikania cordata	Mikania cordata	Asteraceae	LV		X	Individual activities and behavior
Mikaniopsis clematoides	Mikaniopsis clematoides	Asteraceae	LV	X		McNeilage 2001, Watts 1984
Mikaniopsis sp	Mikaniopsis sp	Asteraceae	LV	X		Vedder 1984
Mikaniopsis sp	Mikaniopsis sp	Asteraceae	BK	X		Vedder 1984
Mimulopsis arborescens	Mimulopsis arborescens	Acanthaceae	PI		X	Rothman et al 2006, Ganas et al 2004
Mimulopsis arborescens	Mimulopsis arborescens	Acanthaceae	FL		X	Rothman et al 2006, Ganas et al 2004
Mimulopsis somsii	Mimulopsis somsii	Acanthaceae	LV		X	Rothman et al 2006, Ganas et al 2004
Mimulopsis somsii	Mimulopsis somsii	Acanthaceae	PE		X	Rothman et al 2006, Ganas et al 2004
Mimulopsis somsii	Mimulopsis somsii	Acanthaceae	FL		X	Rothman et al 2006, Ganas et al 2004
Mimulopsis sp	Mimulopsis sp	Acanthaceae		X		Individual activities and behavior
Momordica calantha	Momordica calantha	Cucurbitaceae			X	Ganas et al 2004
Momordica foetida	Momordica foetida	Cucurbitaceae	BK	X	X	Individual activities and behavior
Momordica foetida	Momordica foetida	Cucurbitaceae	LV	X	X	Rothman et al 2006, Individual activities and behavior, Ganas et al 2004
Momordica pterocarpa	Momordica pterocarpa	Cucurbitaceae	LV		X	Rothman et al 2006
Moss	Moss	Musaceae		X		Plumptre
Musa acuminata*	Musa acuminata*	Musaceae	LSH	X		field staff
Musa sp	Musa sp	Musaceae	PI	X	X	Rothman et al 2006, Individual activities and behavior, Ganas et al 2004
Musa sp	Musa sp	Musaceae	ML		X	Rothman et al 2006, Ganas et al 2004
Myrianthus arboreus	Myrianthus arboreus	Urticaceae	FR	X		Individual activities and behavior
Myrianthus holstii	Myrianthus holstii	Urticaceae	LV		X	Rothman et al 2006, Ganas et al 2004
Myrianthus holstii	Myrianthus holstii	Urticaceae	BK		X	Rothman et al 2006, Ganas et al 2004
Myrianthus holstii	Myrianthus holstii	Urticaceae	FR		X	Rothman et al 2006, Ganas et al 2004
Myrica salicifolia	Myrica salicifolia	Myricaceae	DW		X	Rothman et al 2006
Mystroxylon aethiopicum	Mystroxylon aethiopicum	Celastraceae	W		X	Rothman et al 2006, Ganas et al 2004
Mystroxylon aethiopicum	Mystroxylon aethiopicum	Celastraceae	FR		X	Rothman et al 2006, Ganas et al 2004
Mystroxylon aethiopicum	Mystroxylon aethiopicum	Celastraceae	YS		X	Rothman et al 2006, Ganas et al 2004
Mystroxylon aethiopicum	Mystroxylon aethiopicum	Celastraceae	LV		X	Rothman et al 2006, Ganas et al 2004
Neobutonia macrocalyx	Neobutonia macrocalyx	Euphorbiaceae	DW	X		field staff
Neobutonia macrocalyx	Neobutonia macrocalyx	Euphorbiaceae	FL*	X		field staff
Ocotea usambarensis	Kuloa usambarensis (Engl.) Trofimov & Rohwer	Lauraceae	DW		X	Rothman et al 2006
Oenanthe sp	Oenanthe sp	Apiaceae		X		Plumptre
Oldeania alpina	Oldeania alpina	Poaceae	ST	X		Individual activities and behavior
Oldeania alpina	Oldeania alpina	Poaceae	SH	X		Vedder 1984, Individual activities and behavior, McNeilage 2001, Watts 1984
Oldeania alpina	Oldeania alpina	Poaceae	LV	X		Vedder 1984, Individual activities and behavior, McNeilage 2001, Watts 1984
Oldeania alpina	Oldeania alpina	Poaceae	DSH*	X		Vedder 1984, Individual activities and behavior, McNeilage 2001, Watts 1984
Olea capensis	Olea capensis	Oleaceae	LV		X	Rothman et al 2006, Ganas et al 2004
Olea capensis	Olea capensis	Oleaceae	DW		X	Rothman et al 2006, Ganas et al 2004
Olea capensis	Olea capensis	Oleaceae	ST		X	Rothman et al 2006, Ganas et al 2004
Olinia usambarensis	Olinia usambarensis	Penaeaceae	FR		X	Rothman et al 2006
Olinia usambarensis	Olinia usambarensis	Penaeaceae	FL		X	Rothman et al 2006
Oreosyce africana	Oreosyce africana	Cucurbitaceae	LV	X		McNeilage 2001
Oxalis sp	Oxalis sp	Oxalidaceae		X		Plumptre
Palisota hirusuta	Palisota hirusuta	Commelinaceae			X	Ganas et al 2004
Palisota mannii	Palisota mannii	Commelinaceae	PI		X	Rothman et al 2006, Ganas et al 2004
Panicum sp	Panicum sp	Poaceae		X		Plumptre
Parinari excelsa	Parinari excelsa	Chrysobalanaceae	DW		X	Rothman et al 2006
Parochetus communis	Parochetus communis	Fabaceae		X		Plumptre
Passiflora ligularis*	Passiflora ligularis*	Passifloraceae	FR	X		field staff
Pavetta rwandensis Bridson	Pavetta rwandensis Bridson	Rubiaceae	FR	X		field staff
Pavetta rwandensis Bridson	Pavetta rwandensis Bridson	Rubiaceae	ST*	X		field staff
Pennisetum purpureum	Cenchrus purpureus (Schumach.) Morrone	Poaceae	PI		X	Rothman et al 2006, Ganas et al 2004
Pentarrhinum gonoloboides	Cynanchum gonoloboides Schltr.	Apocynaceae			X	Ganas et al 2004
Pentarrhinum insipidum	Cynanchum insipidum (E.Mey.) Liede & Khanum	Apocynaceae	FL	X		field staff
Pentarrhinum insipidum	Cynanchum insipidum (E.Mey.) Liede & Khanum	Apocynaceae	LD	X		field staff
Pentarrhinum insipidum	Cynanchum insipidum (E.Mey.) Liede & Khanum	Apocynaceae	ST	X		field staff
Pentarrhinum insipidum	Cynanchum insipidum (E.Mey.) Liede & Khanum	Apocynaceae	LV	X		field staff
Pentarrhinum insipidum	Cynanchum insipidum (E.Mey.) Liede & Khanum	Apocynaceae	BK	X		field staff
Peucedanum kerstenii	Afrosciadium kerstenii (Engl.) P.J.D.Winter	Apiaceae	PI of ST	X		Individual activities and behavior, McNeilage 2001, Watts 1984, Plumptre
Peucedanum kerstenii	Afrosciadium kerstenii (Engl.) P.J.D.Winter	Apiaceae	PI of RT	X		Individual activities and behavior, McNeilage 2001, Watts 1984, Plumptre
Peucedanum kerstenii	Afrosciadium kerstenii (Engl.) P.J.D.Winter	Apiaceae	ST	X		Individual activities and behavior, McNeilage 2001, Watts 1984, Plumptre
Peucedanum linderi	Afroligusticum linderi (C.Norman) P.J.D.Winter	Apiaceae			X	Ganas et al 2004
Peucedanum linderi	Afroligusticum linderi (C.Norman) P.J.D.Winter	Apiaceae	PI of ST	X		Individual activities and behavior, Plumptre
Peucedanum linderi	Afroligusticum linderi (C.Norman) P.J.D.Winter	Apiaceae	ST	X		Vedder 1984, McNeilage 2001, Watts 1984, Plumptre
Peucedanum linderi	Afroligusticum linderi (C.Norman) P.J.D.Winter	Apiaceae	RT	X		McNeilage 2001, Watts 1984, Plumptre
Pilea bambuseti*	Pilea bambuseti*	Urticaceae	ST	X		field staff
Pilea rivularis	Pilea rivularis	Urticaceae	LV	X		Watts 1984
Pilea rivularis	Pilea rivularis	Urticaceae	ST	X		Watts 1984
Pilea rivularis	Pilea rivularis	Urticaceae	BK	X		Watts 1984
Pilea sp	Pilea sp	Urticaceae		X		Plumptre
Piper capense	Piper capense	Piperaceae	PI	X		field staff
Piper capense	Piper capense	Piperaceae	ST	X		field staff
Piper capense	Piper capense	Piperaceae		X	X	Individual activities and behavior
Piper capense	Piper capense	Piperaceae	PI		X	Rothman et al 2006, Ganas et al 2004
Piper guineense	Piper guineense	Piperaceae			X	Ganas et al 2004
Plagiochila squamulosa*	Liverwort	Plagiochilaceae	All	X		field staff
Plantago palmata	Plantago palmata	Plantaginaceae		X		Plumptre
Plectranthus laxiflorus	Equilabium laxiflorum (Benth.) Mwany., A.J.Paton & Culham	Lamiaceae	LV	X		McNeilage 2001
Plectranthus laxiflorus	Equilabium laxiflorum (Benth.) Mwany., A.J.Paton & Culham	Lamiaceae	ST	X		McNeilage 2001
Plectranthus luteus*	Coleus melleri (Baker) A.J.Paton & Phillipson	Lamiaceae	PI	X		field staff
Plectranthus luteus*	Coleus melleri (Baker) A.J.Paton & Phillipson	Lamiaceae	ST	X		field staff
Plectranthus luteus*	Coleus melleri (Baker) A.J.Paton & Phillipson	Lamiaceae	BK	X		field staff
Plectranthus luteus*	Coleus melleri (Baker) A.J.Paton & Phillipson	Lamiaceae	LV	X		field staff
Plectranthus sp	Coleus melleri (Baker) A.J.Paton & Phillipson	Lamiaceae		X		Plumptre
Plectranthus sp	Coleus melleri (Baker) A.J.Paton & Phillipson	Lamiaceae	PI	X		field staff
Pleopeltis excavata	Lepisorus excavatus (Bory ex Willd.) Ching	Polypodiaceae	LV	X		Watts 1984
Pleopeltis macrocarpa	Pleopeltis macrocarpa	Polypodiaceae	All	X		field staff
Podocarpus sp	Podocarpus sp	Podocarpaceae	BK	X		Watts 1984
Podocarpus sp	Podocarpus sp	Podocarpaceae	TW	X		Watts 1984
Polygonum setosulum (syn Persicaria setosula)	Persicaria setosula (A.Rich.) K.L.Wilson	Polygonaceae	LV	X		field staff
Polygonum sp	Polygonum sp	Polygonaceae		X		Plumptre
Polypodium sp	Polypodium sp	Polygonaceae	LV	X		Individual activities and behavior
Prenanthes subpeltata	Prenanthes subpeltata	Asteraceae	LV	X		McNeilage 2001
Prenanthes subpeltata	Prenanthes subpeltata	Asteraceae	CU	X		McNeilage 2001
Prunus africana (syn. Pygeum africanum)	Prunus africana (Hook.f.) Kalkman	Rosaceae			X	Ganas et al 2004
Prunus africana (syn. Pygeum africanum)	Prunus africana (Hook.f.) Kalkman	Rosaceae	RT	X		field staff
Prunus africana (syn. Pygeum africanum)	Prunus africana (Hook.f.) Kalkman	Rosaceae	BK	X		McNeilage 2001, Watts 1984, Individual activities and behavior
Prunus africana (syn. Pygeum africanum)	Prunus africana (Hook.f.) Kalkman	Rosaceae	TW	X		McNeilage 2001, Watts 1984, Individual activities and behavior
Prunus africana (syn. Pygeum africanum)	Prunus africana (Hook.f.) Kalkman	Rosaceae	FR	X		McNeilage 2001, Watts 1984, Individual activities and behavior
Prunus africana (syn. Pygeum africanum)	Prunus africana (Hook.f.) Kalkman	Rosaceae	RT	X		McNeilage 2001, Watts 1984, Individual activities and behavior
Prunus africana (syn. Pygeum africanum)	Prunus africana (Hook.f.) Kalkman	Rosaceae	DW	X		McNeilage 2001, Watts 1984, Individual activities and behavior
Pseudodrynaria coronans	Drynaria coronans (Wall. ex Mett.) J.Sm. ex T.Moore	Polypodiaceae	PI of RT		X	Rothman et al 2006
Psychotria mahonii	Psychotria mahonii	Rubiaceae	DW		X	Rothman et al 2006, Ganas et al 2004
Psychotria mahonii	Psychotria mahonii	Rubiaceae	BK	X		field staff
Psychotria mahonii	Psychotria mahonii	Rubiaceae	FR	X		field staff
Psychotria mahonii	Psychotria mahonii	Rubiaceae	PI	X		field staff
Psychotria mahonii	Psychotria mahonii	Rubiaceae	LV*	X		field staff
Pteridium aquilinum	Pteridium aquilinum	Dennstaedtiaceae	YF		X	Rothman et al 2006
Pycnostachys goetzenii	Coleus goetzenii (Gürke) A.J.Paton	Lamiaceae	ST*	X		field staff
Pycnostachys goetzenii	Coleus goetzenii (Gürke) A.J.Paton	Lamiaceae	PI	X		field staff
Ranunculus sp	Ranunculus sp	Ranunculaceae		X		Plumptre
Rapanea melanophloeos	Myrsine melanophloeos (L.) R.Br. ex Sweet	Primulaceae	PI	X		field staff
Rapanea melanophloeos	Myrsine melanophloeos (L.) R.Br. ex Sweet	Primulaceae	FR	X		field staff
Rapanea melanophloeos	Myrsine melanophloeos (L.) R.Br. ex Sweet	Primulaceae	LV	X		field staff
Rapanea melanophloeos	Myrsine melanophloeos (L.) R.Br. ex Sweet	Primulaceae	DW*	X		field staff
Rapanea pulchra	Myrsine melanophloeos (L.) R.Br. ex Sweet	Primulaceae	BK	X		Watts 1984
Rapanea pulchra	Myrsine melanophloeos (L.) R.Br. ex Sweet	Primulaceae	FR	X		Watts 1984
Rapanea pulchra	Myrsine melanophloeos (L.) R.Br. ex Sweet	Primulaceae	TW	X		Watts 1984
Rapanea rhododendroides	Myrsine melanophloeos (L.) R.Br. ex Sweet	Primulaceae	LV		X	Rothman et al 2006
Rapanea rhododendroides	Myrsine melanophloeos (L.) R.Br. ex Sweet	Primulaceae	DW		X	Rothman et al 2006
Rapanea rhododendroides	Myrsine melanophloeos (L.) R.Br. ex Sweet	Primulaceae	FR		X	Rothman et al 2006
Renealmia congolana	Renealmia africana Benth.	Zingiberaceae			X
Rhamnus prinoides	Rhamnus prinoides	Rhamnaceae	LV	X		field staff
Rhamnus prinoides	Rhamnus prinoides	Rhamnaceae	FR	X		field staff
Rubia cordifolia*	Rubia cordifolia*	Rubiaceae	All	X		field staff
Rubia cordifolia*	Rubia cordifolia*	Rubiaceae	FR	X		field staff
Rubus apetalus	Rubus apetalus	Rosaceae			X	Ganas et al 2004
Rubus kirungensis	Rubus kirungensis	Rosaceae	ST	X		Vedder 1984, Watts 1984
Rubus kirungensis	Rubus kirungensis	Rosaceae	FR	X		Vedder 1984, Watts 1984
Rubus kirungensis	Rubus kirungensis	Rosaceae	ST	X		Vedder 1984, Watts 1984
Rubus runssorensis	Rubus runssorensis	Rosaceae	FR	X		Individual activities and behavior
Rubus runssorensis	Rubus runssorensis	Rosaceae	LV	X		Individual activities and behavior
Rubus runssorensis	Rubus runssorensis	Rosaceae	ST	X		Individual activities and behavior
Rubus sp	Rubus sp	Rosaceae	FR		X	Rothman et al 2006, Ganas et al 2004, Plumptre
Rubus sp	Rubus sp	Rosaceae	ST		X	Rothman et al 2006, Ganas et al 2004, Plumptre
Rubus sp	Rubus sp	Rosaceae	FR	X		McNeilage 2001
Rubus sp	Rubus sp	Rosaceae	LV	X		McNeilage 2001
Rubus sp	Rubus sp	Rosaceae	ST	X		McNeilage 2001
Rubus sp	Rubus sp	Rosaceae	FL	X		McNeilage 2001
Rubus sp	Rubus sp	Rosaceae	PI	X		McNeilage 2001
Rubus steudneri	Rubus steudneri	Rosaceae	LV		X	Rothman et al 2006
Rubus steudneri	Rubus steudneri	Rosaceae	ST		X	Rothman et al 2006
Rubus steudneri	Rubus steudneri	Rosaceae	FR		X	Rothman et al 2006
Rumex abyssinicus	Rumex abyssinicus	Polygonaceae	ST	X		field staff
Rumex abyssinicus	Rumex abyssinicus	Polygonaceae	LV	X		field staff
Rumex abyssinicus	Rumex abyssinicus	Polygonaceae	LV		X	Ganas et al 2004
Rumex abyssinicus	Rumex abyssinicus	Polygonaceae	ST		X	Ganas et al 2004
Rumex bequaertii	Rumex nepalensis var. nepalensis	Polygonaceae	ST	X		field staff
Rumex bequaertii	Rumex nepalensis var. nepalensis	Polygonaceae		X		Plumptre
Rumex ruwenzoriensis	Rumex ruwenzoriensis	Polygonaceae	ST	X		Vedder 1984, McNeilage 2001, Watts 1984
Rumex rwenzoriensis	Rumex rwenzoriensis	Polygonaceae	RT	X		Watts 1984
Rumex sp	Rumex sp	Polygonaceae	ST	X		Individual activities and behavior
Rumex usambarensis*	Rumex usambarensis*	Polygonaceae	ST	X		field staff
Rumex usambarensis*	Rumex usambarensis*	Polygonaceae	LV	X		field staff
Rytigynia kigenziesis	Rytigynia kigenziesis	Rubiaceae	LV		X	Rothman et al 2006
Rytigynia kigenziesis	Rytigynia kigenziesis	Rubiaceae	FR		X	Rothman et al 2006
Rytigynia kigeziensis	Rytigynia kigeziensis	Rubiaceae			X	Ganas et al 2004
Sacrophrynium leiogonium	Sarcophrynium prionogonium (K.Schum.) K.Schum.	Maranthaceae			X	Ganas et al 2004
Salacia elegans	Salacia elegans	Celastraceae	LV		X	Rothman et al 2006
Sarcorhynchus bilobatus	Rhipidoglossum bilobatum (Summerh.) Szlach. & Olszewski	Orchidaceae	LV		X	Rothman et al 2006
Schefflera sp	Schefflera sp	Araliaceae	LV		X	Rothman et al 2006
Secamone africana	Secamone africana	Apocynaceae	LV	X		field staff
Secamone africana	Secamone africana	Apocynaceae	ST	X		field staff
Selaginella sp	Selaginella sp	Selaginellaceae		X		Plumptre
Senecio alticola	Dendrosenecio erici-rosenii subsp. alticola (Mildbr.) E.B.Knox	Asteraceae		X		Individual activities and behavior
Senecio erici-rosenii	Senecio erici-rosenii	Asteraceae	PI	X		Individual activities and behavior
Senecio johnstonii	Dendrosenecio johnstonii (H.H.Johnst.) B.Nord.	Asteraceae	RE	X		Vedder 1984
Senecio johnstonii	Dendrosenecio johnstonii (H.H.Johnst.) B.Nord.	Asteraceae	RT	X		McNeilage 2001, Watts 1984
Senecio johnstonii	Dendrosenecio johnstonii (H.H.Johnst.) B.Nord.	Asteraceae	PI	X		McNeilage 2001, Watts 1984
Senecio johnstonii	Dendrosenecio johnstonii (H.H.Johnst.) B.Nord.	Asteraceae	BR	X		McNeilage 2001, Watts 1984
Senecio johnstonii	Dendrosenecio johnstonii (H.H.Johnst.) B.Nord.	Asteraceae			X	Ganas et al 2004
Senecio maranguensis	Senecio maranguensis	Asteraceae	LV	X		Watts 1984
Senecio maranguensis	Senecio maranguensis	Asteraceae	BK	X		Watts 1984
Senecio maranguensis	Senecio maranguensis	Asteraceae	RT	X		Watts 1984
Senecio maranguensis	Senecio maranguensis	Asteraceae	ST	X		Watts 1984
Senecio maranguensis	Senecio maranguensis	Asteraceae	PI	X		Watts 1984
Senecio mariettae	Senecio mariettae	Asteraceae	LV	X		field staff
Senecio sp	Senecio sp	Asteraceae	ST	X		McNeilage 2001
Senecio trichopterygius (syn. subsessilis)	Senecio subsessilis Oliv. & Hiern	Asteraceae	DL	X		Watts 1984
Senecio trichopterygius (syn. subsessilis)	Senecio subsessilis Oliv. & Hiern	Asteraceae	ST	X		Watts 1984
Sesbania sesban	Sesbania sesban	Fabaceae	DW		X	Rothman et al 2006
Smilax anceps	Smilax anceps	Smilacaceae	LV		X	Rothman et al 2006, Ganas et al 2004
Soil	Soil		ALL	X		Individual activities and behavior, Watts 1984
Solanecio mannii	Solanecio mannii	Asteraceae	(dead) PI	X		field staff
Solanum anguivi	Solanum anguivi	Solanaceae	FR		X	Ganas et al 2004
Solanum betaceum*	Solanum betaceum*	Solanaceae	FR	X		field staff
Solanum nigrum	Solanum nigrum	Solanaceae	FR	X		Watts 1984
Solanum terminale*	Solanum terminale*	Solanaceae	FR	X		field staff
Solanum welwitschii	Solanum terminale Forssk.	Solanaceae	LV		X	Rothman et al 2006
Solenostemon sylvaticum	Solenostemon sylvaticus	Asteraceae		X		Plumptre
Sonchus exauriculatus	Launaea cornuta (Hochst. ex Oliv. & Hiern) C.Jeffrey	Asteraceae	LV	X		Vedder 1984
Sonchus luxurians	Sonchus luxurians	Asteraceae	LV	X		Watts 1984
Sonchus oleraceus*	Sonchus oleraceus*	Asteraceae	ST	X		field staff
Sonchus oleraceus*	Sonchus oleraceus*	Asteraceae	LV	X		field staff
Sonchus spp*	Sonchus spp*	Asteraceae	ST	X		field staff
Sonchus spp*	Sonchus spp*	Asteraceae	LV	X		field staff
Stachys sp	Stachys sp	Lamiaceae		X		Plumptre
Stellaria sp	Stellaria sp	Caryophyllaceae		X		Plumptre
Stephania abyssinica	Stephania abyssinica	Menispermaceae	LV	X		McNeilage 2001
Stephania sp	Stephania sp	Menispermaceae		X		Plumptre
Strombosia scheffleri	Strombosia scheffleri	Olacaceae	FR		X	Rothman et al 2006
Symphonia globulifera	Symphonia globulifera	Clusiaceae	FR		X	Rothman et al 2006
Syzygium guineense	Syzygium guineense	Myrtaceae	FR		X	Rothman et al 2006, Ganas et al 2004
Syzygium guineense	Syzygium guineense	Myrtaceae	DW		X	Rothman et al 2006, Ganas et al 2004
Tabernaemontana holstii	Tabernaemontana pachysiphon Stapf	Apocynaceae	DW		X	Rothman et al 2006
Tacazzea apiculata	Tacazzea apiculata	Apocynaceae	CU	X		Rothman et al 2006
Tacazzea apiculata	Tacazzea apiculata	Apocynaceae	LV	X		Rothman et al 2006
Teclea nobilis	Vepris nobilis (Delile) Mziray	Rutaceae			X	Ganas et al 2004
Thaumatococcus daniellii	Thaumatococcus daniellii	Maranthaceae			X	Ganas et al 2004
Tinospora caffra	Tinospora caffra	Menispermaceae	LV	X		McNeilage 2001
Tragia sp	Tragia sp	Euphorbiaceae			X	Ganas et al 2004
Trifolium sp	Trifolium sp	Fabaceae		X		Plumptre
Triumfetta cordifolia	Triumfetta cordifolia	Malvaceae			X	Ganas et al 2004
Triumfetta rhomboidea	Triumfetta rhomboidea	Malvaceae	LV		X	Rothman et al 2006
Triumfetta sp	Triumfetta sp	Malvaceae			X	Ganas et al 2004
Triumfetta tomentosa	Triumfetta tomentosa	Malvaceae	FL		X	Rothman et al 2006
Triumfetta tomentosa	Triumfetta tomentosa	Malvaceae	LV		X	Rothman et al 2006
Triumfetta tomentosa	Triumfetta tomentosa	Malvaceae	FR		X	Rothman et al 2006
Tylophoropsis	Vincetoxicum Wolf	Apocynaceae		X		Plumptre
Unknown moss	Unknown moss		Moss		X	Rothman et al 2006
Urera hypselodendron	Scepocarpus hypselodendron (Hochst. ex A.Rich.) T.Wells & A.K.Monro	Urticaceae	BK	X	X	Individual activities and behavior
Urera hypselodendron	Scepocarpus hypselodendron (Hochst. ex A.Rich.) T.Wells & A.K.Monro	Urticaceae	PE		X	Rothman et al 2006, Ganas et al 2004
Urera hypselodendron	Scepocarpus hypselodendron (Hochst. ex A.Rich.) T.Wells & A.K.Monro	Urticaceae	LV	X	X	Rothman et al 2006, Individual activities and behavior, McNeilage 2001, Ganas et al 2004
Urera hypselodendron	Scepocarpus hypselodendron (Hochst. ex A.Rich.) T.Wells & A.K.Monro	Urticaceae	FR	X		field staff
Urera hypselodendron	Scepocarpus hypselodendron (Hochst. ex A.Rich.) T.Wells & A.K.Monro	Urticaceae	BK	X		field staff
Urera hypselodendron	Scepocarpus hypselodendron (Hochst. ex A.Rich.) T.Wells & A.K.Monro	Urticaceae	ST	X		field staff
Urera hypselodendron	Scepocarpus hypselodendron (Hochst. ex A.Rich.) T.Wells & A.K.Monro	Urticaceae	FR	X		field staff
Urera hypselodendron	Scepocarpus hypselodendron (Hochst. ex A.Rich.) T.Wells & A.K.Monro	Urticaceae	CU	X		McNeilage 2001
Urtica massaica	Urtica massaica	Urticaceae	ST	X		McNeilage 2001, Watts 1984
Urtica massaica	Urtica massaica	Urticaceae	RT	X		McNeilage 2001, Watts 1984
Urtica massaica	Urtica massaica	Urticaceae	LV	X		field staff
Urtica massaica	Urtica massaica	Urticaceae			X	Ganas et al 2004
Vasconcellea pubescens*	Vasconcellea pubescens*	Caricaceae	FR	X		field staff
Vernonia adolfi-friderici	Baccharoides calvoana subsp. adolfi-friderici (Muschl.)	Asteraceae	FR	X		field staff
Vernonia adolfi-friderici	Baccharoides calvoana subsp. adolfi-friderici (Muschl.)	Asteraceae	PI	X		Vedder 1984, Individual activities and behavior, McNeilage 2001, Watts 1984
Vernonia adolfi-friderici	Baccharoides calvoana subsp. adolfi-friderici (Muschl.)	Asteraceae	FL	X		Vedder 1984, Individual activities and behavior, McNeilage 2001, Watts 1984
Vernonia adolfi-friderici	Baccharoides calvoana subsp. adolfi-friderici (Muschl.)	Asteraceae	GA	X		Vedder 1984, Individual activities and behavior, McNeilage 2001, Watts 1984
Vernonia adolfi-friderici	Baccharoides calvoana subsp. adolfi-friderici (Muschl.)	Asteraceae	LV	X		McNeilage 2001, Watts 1984
Vernonia adolfi-friderici	Baccharoides calvoana subsp. adolfi-friderici (Muschl.)	Asteraceae	TW	X		McNeilage 2001, Watts 1984
Vernonia adolfi-friderici	Baccharoides calvoana subsp. adolfi-friderici (Muschl.)	Asteraceae	RT	X		McNeilage 2001, Watts 1984
Vernonia adolfi-friderici	Baccharoides calvoana subsp. adolfi-friderici (Muschl.)	Asteraceae	PE	X		McNeilage 2001, Watts 1984
Vernonia auriculifera	Gymnanthemum auriculiferum (Hiern)	Asteraceae	PI	X		McNeilage 2001
Vernonia auriculifera	Gymnanthemum auriculiferum (Hiern)	Asteraceae	TW	X		McNeilage 2001
Vernonia auriculifera	Gymnanthemum auriculiferum (Hiern)	Asteraceae	BK	X		McNeilage 2001
Vernonia auriculifera	Gymnanthemum auriculiferum (Hiern)	Asteraceae	LV	X		McNeilage 2001
Vernonia auriculifera	Gymnanthemum auriculiferum (Hiern)	Asteraceae	RT	X		McNeilage 2001
Vernonia auriculifera	Gymnanthemum auriculiferum (Hiern)	Asteraceae	FR	X		McNeilage 2001
Vernonia auriculifera	Gymnanthemum auriculiferum (Hiern)	Asteraceae			X	Ganas et al 2004
Vernonia brachycalyx O.Hoffm	Hoffmannanthus abbotianus (O.Hoffm.)	Asteraceae	ST	X		field staff
Vernonia brachycalyx O.Hoffm	Hoffmannanthus abbotianus (O.Hoffm.)	Asteraceae	PI	X		field staff
Vernonia brachycalyx O.Hoffm	Hoffmannanthus abbotianus (O.Hoffm.)	Asteraceae	PI		X	Rothman et al 2006
Vernonia calongensis	Vernonia syringifolia O.Hoffm.	Asteraceae			X	Ganas et al 2004
Vernonia lasiopus	Baccharoides lasiopus (O.Hoffm.) H.Rob.	Asteraceae	LV		X	Rothman et al 2006
Vernonia pteropoda	Ananthura pteropoda (Oliv. & Hiern)	Asteraceae	BK		X	Rothman et al 2006
Vernonia sp	Vernonia sp	Asteraceae	FL	X		Individual activities and behavior
Vernonia sp	Vernonia sp	Asteraceae	PI	X		Individual activities and behavior
Vernonia sp	Vernonia sp	Asteraceae	LV	X		McNeilage 2001
Vine sp A	Vine sp A		CU	X		McNeilage 2001
Vine sp A	Vine sp A		LV	X		McNeilage 2001
Vine sp B	Vine sp B		LV	X		McNeilage 2001
Vine sp C	Vine sp C		LV	X		McNeilage 2001
Viola sp	Viola sp	Violaceae		X		Plumptre
Xymalos monospora	Xymalos monospora	Monimiaceae	FR	X	X	Individual activities and behavior, Rothman et al 2006, Ganas et al 2004
Xymalos monospora	Xymalos monospora	Monimiaceae	LV		X	Rothman et al 2006, Ganas et al 2004
Xymalos monospora	Xymalos monospora	Monimiaceae	BK		X	Rothman et al 2006, Ganas et al 2004
Yushania alpina	Oldeania alpina (K.Schum.)	Poaceae			X	Ganas et al 2004
Zehneria scabra	Zehneria scabra	Cucurbitaceae	LV	X		field staff
* New food species/food species-part

## Sheet: Sheet2
Food part consumed	Part part in full text
All	Whole
BK	Back
BR	Epithelium from roots
BS	Base of stem
CU	Cuticle
DB	Dry back
DFL	Dry flower
DL	Dry leaf
DW	Dry wood
DW	Dry wood
FL	Flower
FR	Fruit
FU	Fungus
GA	Gall
IB	Inner back
LB	Leaf base
LS	Leaf and stem
ML	Midrib of leaf
Moss	Moss
PE	Peel
PI	Pith
PI of RT	Pith of root
PI of ST	Pith of stem
RE	Root epidermis
RT	Root
SD	Seeds
SH	Shoot
SL	Stem with leaf
SS	Sprouting seed
ST	Stem
TW	Twigs
W	Wood
Whole	Whole
YF	Young frond
YS	Yound stem
